# Supplementary material for: Evidence-based cardiovascular magnetic resonance cost-effectiveness calculator for the detection of significant coronary artery disease
Source: J Cardiovasc Magn Reson. 2022 Jan 6;24:1. doi: 10.1186/s12968-021-00833-1 (PMC8734365; doi:10.1186/s12968-021-00833-1)
Supplement: Supplementary file 1 — Additional file 1. Users can enter model inputs that relate to their population of interest (e.g., age, probability of patient having treatable CAD), imaging strategies (sensitivity, specificity, cost), treatments (e.g., effectiveness, risks, and costs of revascularization procedures), and other variables (e.g., willingness-to-pay for health, discount rate), to then see how these collection of inputs translates to lifetime per-person net monetary benefit (i.e., an overall metric of value using cost-effectiveness analysis), lifetime discounted quality-adjusted life years (i.e., the main measure of effectiveness), and lifetime discounted costs. Default input values for the US are provided in the model file. [file 12968_2021_833_MOESM1_ESM.xlsx]

## Sheet: Front End
	Cost-effectiveness Calculator Inputs				Cost-Effectiveness Calculator Outputs: Lifetime Per-Person Net Monetary Benefit (higher is better*)
	Model input	Default US value (Ge et al 2020)	User-entered input		No Imaging	CMR	CCTA	SPECT	XCA		max NMB
	Willingness-to-pay for QALY	100000	100000		1.19682e+06	1.19843e+06	1.19777e+06	1.19739e+06	1.19671e+06		1.19843e+06
	Age in years	62.5	62.5		*Net Monetary Benefit (NMB) is a single metric that monetizes QALYs (using willingness-to-pay) and subtracts costs
	Probability of patient having treatable CAD	0.324	0.324		indicates optimal strategy based on user-entered inputs (highest net monetary benefit, equivalent to most cost-effective strategy)
	Sensitivity of CMR	0.89	0.89
	Specificity of CMR	0.87	0.87		Cost-Effectiveness Calculator Outputs: Lifetime Discounted Per-Person QALYs (health)
	Sensitivity of CCTA	0.9	0.9		No Imaging	CMR	CCTA	SPECT	XCA		max QALYs
	Specificity of CCTA	0.71	0.71		12.1604	12.2039	12.2035	12.1959	12.2038		12.2039
	Sensitivity of SPECT	0.73	0.73		indicates strategy that results in highest quality-adjusted life expectancy based on user-entered inputs
	Specificity of SPECT	0.83	0.83
	Probability patient with false negative result returns to get coronary angiography within 1 year	0.5759	0.5759		Cost-Effectiveness Calculator Outputs: Lifetime Discounted Per-Person Costs							em ok
	Annual rate of having a new MACE event for patients without CAD	0.0064	0.0064		No Imaging	CMR	CCTA	SPECT	XCA		max costs
	Post-1st year rate of having a MACE event for patients with CAD who received revascularization procedure	0.065	0.065		19223	21961.8	22578.4	22199.3	23667.1		23667.1
	Hazard rate ratio for patients who received medical therapy and revascularization procedure	0.7	0.7		indicates strategy that results in highest expected health care costs based on user-entered inputs
	Probability of dying during PCI	0.001281	0.001281
	Probability of dying during CABG	0.007914	0.007914		Abbreviations and Acronyms:
	Cost of CMR	807	807		CABG = coronary artery bypass grafting
	Cost of CCTA	386	386		CAD = coronary artery disease
	Cost of SPECT	1219	1219		CCTA = coronary computed tomographic angiography
	Cost of FFR (added to CCTA for some patients)	1450	1450		CMR = cardiovascular magnetic resonance
	Cost of immediate coronary angiography with FFR	5175	5175		CPT = current procedural terminology
	Cost of immediate coronary angiography without FFR	3084	3084		ICA = invasive coronary angiography
	Cost of CABG	38797	38797		FFR = fractional flow reserve
	Cost of PCI	36556	36556		ICER = incremental cost-effectiveness ratio
	Acute (1st-year) cost of non-fatal MACE	11124	11124		MACE = major adverse cardiovascular event(s)
	Acute (1st-year) cost of fatal MACE	18206	18206		PCI = percutaneous coronary intervention
	Utility of coronary heart disease health state	0.778	0.778		QALY = quality-adjusted life year
	Annual discount rate for QALYs and costs	0.03	0.03		SPECT = single-photon emission computed tomography
					XCA = x-ray coronary angiography
	Source for default (base-case) US estimates:
	Ge Y, Pandya A, Steel K, Bingham S, Abdullah S, Wang W, Chen Y, Mikolich JR, Arai AE, Bandettini WP, Patel AR, Narang A, Farzaneh-Far A, Heitner JF, Ho JY, Shenoy C, Leung SW, Gonzalez JA, Shah DJ, Raman SV, Ferrari VA, Schulz-Menger J, Hachamovitch R, Stuber M, Simonetti OP Kwong RY. Cost Effectiveness Analysis of Stress Cardiac Magnetic Resonance Imaging for Stable Chest Pain Syndromes. JACC Ca…
	https://www.sciencedirect.com/science/article/pii/S1936878X20302606?via%3Dihub

## Sheet: NoImaging_backend
	No Imaging Strategy
	QALYs									Costs
	Parameter Name	QALYs Beta	Current value							Parameter Name	Cost Beta	Current value
	sensCMR	0	1							sensCMR	0	1
	specCMR	0	1							specCMR	0	1
	rCHDNeg	-75.8327	0.0064							rCHDNeg	287993	0.0064
	rCHDPost1styr	-13.8625	0.065							rCHDPost1styr	29804.1	0.065
	HRR	0.220286	-0.356675							HRR	528.269	-0.356675
	pTunnel	0.0958031	0.5759							pTunnel	4034.77	0.5759
	pDieCABG	0	0.007914							pDieCABG	0	0.007914
	pDiePCI	0	0.001281							pDiePCI	0	0.001281
	pIschPos	-4.08076	0.324							pIschPos	50086.6	0.324
	rCHDPosSubyr	0	0.0217		Lifetime discounted QALY result:					rCHDPosSubyr	0	0.0217		Lifetime discounted cost result:
	Age	-0.234348	62.5			12.1604				Age	-239.155	62.5			19223
	uCHD	1.02416	0.778							cAcuteFatCHD	0.123288	18206
	DiscRate	-126.817	0.03							cAcuteNonFCHD	0.181708	11124
	[new variable for later]	0	1							cAddFFR	0	1450
	[new variable for later]	0	1							cCATHFFR	0.11455	5175
	[new variable for later]	0	1							cCATHonly	0.163205	3084
	[new variable for later]	0	1							cPCI	0.190126	36556
	[new variable for later]	0	1							cCMR	0	807
	[new variable for later]	0	1							cCABG	0.0851162	38797
	[new variable for later]	0	1							DiscRate	-82131.3	0.03
	[new variable for later]	0	1							[new variable for later]	0	1
	[new variable for later]	0	1							[new variable for later]	0	1
	intercept	32.5468								intercept	-1124.07

## Sheet: iCMR_backend
	CMR Strategy
	QALYs									Costs
	Parameter Name	QALYs Beta	Current value							Parameter Name	Cost Beta	Current value
	sensCMR	0.0484193	0.89							sensCMR	1749.61	0.89
	specCMR	0.00550786	0.87							specCMR	-2649.11	0.87
	rCHDNeg	0	0.0064							rCHDNeg	0	0.0064
	rCHDPost1styr	0.216484	0.065							rCHDPost1styr	16366.8	0.065
	HRR	-0.149917	-0.356675							HRR	-577.303	-0.356675
	pTunnel	-0.0963036	0.5759							pTunnel	-3562.36	0.5759
	pDieCABG	-0.114794	0.007914							pDieCABG	0	0.007914
	pDiePCI	-0.274195	0.001281							pDiePCI	0	0.001281
	pIschPos	0.136551	0.324							pIschPos	4335.63	0.324
	rCHDPosSubyr	0	0.0217		Lifetime discounted QALY result:					rCHDPosSubyr	0	0.0217		Lifetime discounted cost result:
	Age	-0.00021793	62.5			0.0434983				Age	12.8481	62.5			2738.75
	uCHD	-0.027657	0.778							cAcuteFatCHD	-0.00238724	18206
	DiscRate	-0.450544	0.03							cAcuteNonFCHD	-0.00341455	11124
	[new variable for later]	0	1							cAddFFR	0	1450
	[new variable for later]	0	1							cCATHFFR	0.0533824	5175
	[new variable for later]	0	1							cCATHonly	0.0774816	3084
	[new variable for later]	0	1							cPCI	0.0293867	36556
	[new variable for later]	0	1							cCMR	0.998739	807
	[new variable for later]	0	1							cCABG	0.0130608	38797
	[new variable for later]	0	1							DiscRate	5653.76	0.03
	[new variable for later]	0	1							[new variable for later]	0	1
	[new variable for later]	0	1							[new variable for later]	0	1
	intercept	-0.0107974								intercept	-929.959

## Sheet: iCCT_backend
	CMR Strategy
	QALYs									Costs
	Parameter Name	QALYs Beta	Current value							Parameter Name	Cost Beta	Current value
	sensCCT	0.0484193	0.9							sensCCT	1797.71	0.9
	specCCT	0.00550786	0.71							specCCT	-2665.26	0.71
	rCHDNeg	0	0.0064							rCHDNeg	0	0.0064
	rCHDPost1styr	0.216484	0.065							rCHDPost1styr	16579.2	0.065
	HRR	-0.149917	-0.356675							HRR	-587.74	-0.356675
	pTunnel	-0.0963036	0.5759							pTunnel	-3595.48	0.5759
	pDieCABG	-0.114794	0.007914							pDieCABG	0	0.007914
	pDiePCI	-0.274195	0.001281							pDiePCI	0	0.001281
	pIschPos	0.136551	0.324							pIschPos	3826.92	0.324
	rCHDPosSubyr	0	0.0217		Lifetime discounted QALY result:					rCHDPosSubyr	0	0.0217		Lifetime discounted cost result:
	Age	-0.00021793	62.5			0.0431012				Age	13.0193	62.5			3355.36
	uCHD	-0.027657	0.778							cAcuteFatCHD	-0.00209209	18206
	DiscRate	-0.450544	0.03							cAcuteNonFCHD	-0.00382375	11124
	[new variable for later]	0	1							cAddFFR	0.406821	1450
	[new variable for later]	0	1							cCATHFFR	0.0982319	5175
	[new variable for later]	0	1							cCATHonly	0.141591	3084
	[new variable for later]	0	1							cPCI	0.0298873	36556
	[new variable for later]	0	1							cCCT only	1.00043	386
	[new variable for later]	0	1							cCABG	0.0132916	38797
	[new variable for later]	0	1							DiscRate	5623.36	0.03
	[new variable for later]	0	1							[new variable for later]	0	1
	[new variable for later]	0	1							[new variable for later]	0	1
	intercept	-0.0107974								intercept	-1257.9

## Sheet: iSPECT_backend
	CMR Strategy
	QALYs									Costs
	Parameter Name	QALYs Beta	Current value							Parameter Name	Cost Beta	Current value
	sensSPECT	0.0484193	0.73							sensSPECT	1749.61	0.73
	specSPECT	0.00550786	0.83							specSPECT	-2649.11	0.83
	rCHDNeg	0	0.0064							rCHDNeg	0	0.0064
	rCHDPost1styr	0.216484	0.065							rCHDPost1styr	16366.8	0.065
	HRR	-0.149917	-0.356675							HRR	-577.303	-0.356675
	pTunnel	-0.0963036	0.5759							pTunnel	-3562.36	0.5759
	pDieCABG	-0.114794	0.007914							pDieCABG	0	0.007914
	pDiePCI	-0.274195	0.001281							pDiePCI	0	0.001281
	pIschPos	0.136551	0.324							pIschPos	4335.63	0.324
	rCHDPosSubyr	0	0.0217		Lifetime discounted QALY result:					rCHDPosSubyr	0	0.0217		Lifetime discounted cost result:
	Age	-0.00021793	62.5			0.0355309				Age	12.8481	62.5			2976.26
	uCHD	-0.027657	0.778							cAcuteFatCHD	-0.00238724	18206
	DiscRate	-0.450544	0.03							cAcuteNonFCHD	-0.00341455	11124
	[new variable for later]	0	1							cAddFFR	0	1450
	[new variable for later]	0	1							cCATHFFR	0.0533824	5175
	[new variable for later]	0	1							cCATHonly	0.0774816	3084
	[new variable for later]	0	1							cPCI	0.0293867	36556
	[new variable for later]	0	1							cSPECT	0.998739	1219
	[new variable for later]	0	1							cCABG	0.0130608	38797
	[new variable for later]	0	1							DiscRate	5653.76	0.03
	[new variable for later]	0	1							[new variable for later]	0	1
	[new variable for later]	0	1							[new variable for later]	0	1
	intercept	-0.0107974								intercept	-929.959

## Sheet: iCATH_backend
	CMR Strategy
	QALYs									Costs
	Parameter Name	QALYs Beta	Current value							Parameter Name	Cost Beta	Current value
	sensCMR	0	0.89							sensCMR	0	0.89
	specCMR	0	0.87							specCMR	0	0.87
	rCHDNeg	0.0767752	0.0064							rCHDNeg	0	0.0064
	rCHDPost1styr	0.243409	0.065							rCHDPost1styr	18378.7	0.065
	HRR	-0.168459	-0.356675							HRR	-645.202	-0.356675
	pTunnel	-0.108238	0.5759							pTunnel	-4017.45	0.5759
	pDieCABG	-0.126318	0.007914							pDieCABG	0	0
	pDiePCI	-0.307368	0.001281							pDiePCI	0	0
	pIschPos	0.161205	0.324							pIschPos	1643.66	0.324
	rCHDPosSubyr	0	1		Lifetime discounted QALY result:					rCHDPosSubyr	0	0.0217		Lifetime discounted cost result:
	Age	-0.000135231	62.5			0.0434118				Age	14.6191	62.5			4444.05
	uCHD	-0.0312057	0.778							cAcuteFatCHD	-0.00315901	18206
	DiscRate	-0.4461	0.03							cAcuteNonFCHD	-0.00454336	11124
	[new variable for later]	0	1							cAddFFR	0	1450
	[new variable for later]	0	1							cCATHFFR	0.296696	5175
	[new variable for later]	0	1							cCATHonly	0.427947	3084
	[new variable for later]	0	1							cPCI	0.033137	36556
	[new variable for later]	0	1							cCMR	0	0
	[new variable for later]	0	1							cCABG	0.0146906	38797
	[new variable for later]	0	1							DiscRate	6349.33	0.03
	[new variable for later]	0	1							[new variable for later]	0	1
	[new variable for later]	0	1							[new variable for later]	0	1
	intercept	0.0246243								intercept	-832.211
